# Supplementary material for: The Role of Pretreatment Serum Interleukin 6 in Predicting Short-Term Mortality in Patients with Advanced Pancreatic Cancer
Source: Biomedicines. 2024 Apr 18;12(4):903. doi: 10.3390/biomedicines12040903 (PMC11048054; doi:10.3390/biomedicines12040903)
Supplement: Supplementary file 1 [file biomedicines-12-00903-s001.zip]

Archive with 1 entries (1 files):
- biomedicines-2962167-supplementary.pdf
